# Supplementary material for: Investigation of Newly Synthesized Bis-Acyl-Thiourea Derivatives of 4-Nitrobenzene-1,2-Diamine for Their DNA Binding, Urease Inhibition, and Anti-Brain-Tumor Activities
Source: Molecules. 2023 Mar 16;28(6):2707. doi: 10.3390/molecules28062707 (PMC10051851; doi:10.3390/molecules28062707)
Supplement: Supplementary file 1 [file molecules-28-02707-s001.zip]

Archive with 1 entries (1 files):
- molecules-2248173-supplementary.pdf
